# Supplementary material for: Effect of Jellyfish Body Parts and Presentation Form on Consumers Liking, Sensory Perception, Emotions, and Food Pairings
Source: Foods. 2024 Jun 14;13(12):1872. doi: 10.3390/foods13121872 (PMC11203045; doi:10.3390/foods13121872)
Supplement: Supplementary file 1 [file foods-13-01872-s001.zip]

Archive with 1 entries (1 files):
- foods-3045018-supplementary.pdf
